# Supplementary material for: DFT Surface Infers Ten-Vertex Cationic Carboranes from the Corresponding Neutral closo Ten-Vertex Family: The Computed Background Confirming Their Experimental Availability
Source: Molecules. 2023 Apr 21;28(8):3645. doi: 10.3390/molecules28083645 (PMC10141709; doi:10.3390/molecules28083645)
Supplement: Supplementary file 1 [file molecules-28-03645-s001.zip]

Archive with 1 entries (1 files):
- molecules-2338487-supplementary.pdf
